# Supplementary material for: RNA-Seq profiling in peripheral blood mononuclear cells of amyotrophic lateral sclerosis patients and controls
Source: Sci Data. 2019 Feb 5;6:190006. doi: 10.1038/sdata.2019.6 (PMC6362931; doi:10.1038/sdata.2019.6)
Supplement: Supplementary file 1 [file sdata20196-isa1.zip]

Archive with 3 entries (3 files):
- i_Investigation.txt
- s_study_Zucca.txt
- a_assay_Zucca.txt
