# Supplementary material for: RNA-Seq profiling in peripheral blood mononuclear cells of amyotrophic lateral sclerosis patients and controls
Source: Sci Data. 2019 Feb 5;6:190006. doi: 10.1038/sdata.2019.6 (PMC6362931; doi:10.1038/sdata.2019.6)
Supplement: Supplementary file 1 [file sdata20196-isa1.zip › i_Investigation.txt]

# Investigation File generated for Scientific Data with Investigation File Authoring Tool version 0.1.0 on 03/01/2019 - This metadata file is CC0
ONTOLOGY SOURCE REFERENCE
Term Source Name	NCBITAXON	BTO	PATO	UO	EFO	OBI	SO	ERO
Term Source File	http://data.bioontology.org/ontologies/NCBITAXON	http://data.bioontology.org/ontologies/BTO	http://data.bioontology.org/ontologies/PATO	http://data.bioontology.org/ontologies/UO	http://data.bioontology.org/ontologies/EFO	http://data.bioontology.org/ontologies/OBI	http://data.bioontology.org/ontologies/SO	http://data.bioontology.org/ontologies/ERO
Term Source Version	2016AB	unknown	unknown	unknown	2.103	2014-08-18	unknown	2013-08-02
Term Source Description	National Center for Biotechnology Information (NCBI) Organismal Classification	BRENDA Tissue and Enzyme Source Ontology	Phenotypic Quality Ontology	Units of Measurement Ontology	Experimental Factor Ontology	Ontology for Biomedical Investigations	Sequence Types and Features Ontology	Eagle-I Research Resource Ontology
INVESTIGATION
Investigation Identifier
Investigation Title
Investigation Description
Investigation Submission Date
Investigation Public Release Date
INVESTIGATION PUBLICATIONS
Investigation PubMed ID
Investigation Publication DOI
Investigation Publication Author List
Investigation Publication Title
Investigation Publication Status
Investigation Publication Status Term Accession Number
Investigation Publication Status Term Source REF
INVESTIGATION CONTACTS
Investigation Person Last Name
Investigation Person Mid Initials
Investigation Person First Name
Investigation Person Address
Investigation Person Phone
Investigation Person Fax
Investigation Person Email
Investigation Person Affiliation
Investigation Person Roles
Investigation Person Roles Term Accession Number
Investigation Person Roles Term Source REF
STUDY
Study Identifier	10.1038/sdata.2019.6
Study Title	RNA-Seq profiling in peripheral blood mononuclear cells of amyotrophic lateral sclerosis patients and controls
Study Submission Date	05/07/2018
Study Public Release Date	05/02/2019
Study Description	http://www.nature.com/articles/sdata20196#abstract
Study File Name	s_study_Zucca.txt
Comment[Subject Keywords]	//;///;//
Comment[Manuscript Licence]	CC BY-4.0
Comment[Experimental Metadata Licence]	CC0
Comment[Supplementary Information File Name]		Supplementary Figure 1
Comment[Supplementary Information File Type]	x-zip-compressed	pdf
Comment[Supplementary Information File URL]	http://www.nature.com/articles/sdata20196#supplementary-information	http://www.nature.com/articles/sdata20196#supplementary-information
Comment[Data Repository]	NCBI Sequence Read Archive;NCBI Sequence Read Archive;Gene Expression Omnibus;Gene Expression Omnibus
Comment[Data Record Accession]	SRP123453;SRP149638;GSE106443;GSE115259
Comment[Data Record URI]	http://identifiers.org/ncbi/insdc.sra:SRP123453;http://identifiers.org/ncbi/insdc.sra:SRP149638;http://identifiers.org/geo:GSE106443;http://identifiers.org/geo:GSE115259
STUDY DESIGN DESCRIPTORS
Study Design Type	parallel group design	individual genetic characteristics comparison design
Study Design Type Term Accession Number	OBI:0500006	OBI:0001448
Study Design Type Term Source REF	OBI	OBI
STUDY PUBLICATIONS
Study PubMed ID	""
Study Publication DOI	doi:10.1038/s41598-018-20679-5
Study Publication Author List	""
Study Publication Title	""
Study Publication Status	published
Study Publication Status Term Accession Number	
Study Publication Status Term Source REF	
STUDY FACTORS
Study Factor Name	diagnosis	mutation
Study Factor Type	diagnosis	protein_altering_variant
Study Factor Type Term Accession Number	OGMS:0000073	SO:0001818
Study Factor Type Term Source REF	OBI	SO
STUDY ASSAYS
Study Assay Measurement Type	transcription profiling assay
Study Assay Measurement Type Term Accession Number	OBI:0000424
Study Assay Measurement Type Term Source REF	OBI
Study Assay Technology Type	RNA sequencing
Study Assay Technology Type Term Accession Number	ERO:0001658
Study Assay Technology Type Term Source REF	ERO
Study Assay Technology Platform	""
Study Assay File Name	a_assay_Zucca.txt
STUDY PROTOCOLS
Study Protocol Name	Subject enlistment	Isolation of human PBMCs	RNA extraction	RNA-seq library preparation, sequencing and analysis	Quality validation and read mapping	Downstream analysis
Study Protocol Type	selection	isolation of cell population	total RNA extraction	RNA sequencing assay	quality control	differential expression analysis data
Study Protocol Type Term Accession Number	OBI:0001928	OBI:0000512	OBI:0000855	OBI:0001177	ERO:0001219	OBI:0002584
Study Protocol Type Term Source REF	OBI	OBI	OBI	OBI	ERO	OBI
Study Protocol Description						
Study Protocol URI	""	""	""	""	""	""
Study Protocol Version						
Study Protocol Parameters Name	""	""	""	instrument; manufacturer; library strategy	""	""
Study Protocol Parameters Name Term Accession Number	""	""	""	""	""	""
Study Protocol Parameters Name Term Source REF	""	""	""	""	""	""
Study Protocol Components Name	""	""	""	""	""	""
Study Protocol Components Type	""	""	""	""	""	""
Study Protocol Components Type Term Accession Number	""	""	""	""	""	""
Study Protocol Components Type Term Source REF	""	""	""	""	""	""
STUDY CONTACTS
Study Person Last Name	Zucca	Gagliardi	Pandini	Diamanti	Bordoni	Sproviero	Arigoni	Olivero	Pansarasa	Ceroni	Calogero	Cereda
Study Person First Name	Susanna	Stella	Cecilia	Luca	Matteo	Daisy	Maddalena	Martina	Orietta	Mauro	Raffaele	Cristina
Study Person Mid Initials												
Study Person Email	susanna.zucca@mondino.it	""	""	""	""	""	""	""	""	""	""	""
Study Person Phone												
Study Person Fax												
Study Person Address												
Study Person Affiliation	Genomic and post-Genomic Center, IRCCS Mondino Foundation, Pavia, Italy	Genomic and post-Genomic Center, IRCCS Mondino Foundation, Pavia, Italy	Genomic and post-Genomic Center, IRCCS Mondino Foundation, Pavia, Italy	Department of Brain and Behavioral Sciences, University of Pavia, Pavia, Italy	Genomic and post-Genomic Center, IRCCS Mondino Foundation, Pavia, Italy	Genomic and post-Genomic Center, IRCCS Mondino Foundation, Pavia, Italy	Department of Molecular Biotechnology and Health Sciences, Bioinformatics and Genomics Unit, University of Turin, Torino, Italy	Department of Molecular Biotechnology and Health Sciences, Bioinformatics and Genomics Unit, University of Turin, Torino, Italy	Genomic and post-Genomic Center, IRCCS Mondino Foundation, Pavia, Italy	Department of Brain and Behavioral Sciences, University of Pavia, Pavia, Italy	Department of Molecular Biotechnology and Health Sciences, Bioinformatics and Genomics Unit, University of Turin, Torino, Italy	Genomic and post-Genomic Center, IRCCS Mondino Foundation, Pavia, Italy
Study Person Roles												
Study Person Roles Term Accession Number												
Study Person Roles Term Source REF												
Comment[Study Person ORCID]		0000-0002-6589-6907										
Comment[Funder]												
Comment[FundRef ID]												
Comment[Funder Term Source REF]												
Comment[Grant Identifier]												
