# Supplementary material for: RNA-Seq profiling in peripheral blood mononuclear cells of amyotrophic lateral sclerosis patients and controls
Source: Sci Data. 2019 Feb 5;6:190006. doi: 10.1038/sdata.2019.6 (PMC6362931; doi:10.1038/sdata.2019.6)
Supplement: Supplementary file 1 [file sdata20196-isa1.zip › s_study_Zucca.txt]

Source Name	Characteristics[organism]	Term Source REF	Term Accession Number	Characteristics[organism part]	Term Source REF	Term Accession Number	Characteristics[sex]	Term Source REF	Term Accession Number	Characteristics[age at time of study]	Unit	Term Source REF	Term Accession Number	Characteristics[age at onset]	Unit	Term Source REF	Term Accession Number	Protocol REF	Protocol REF	Protocol REF	Sample Name	Material Type	Term Source REF	Term Accession Number	Factor Value[diagnosis]	Factor Value[mutation]
subject recruited at Transfusional Service and Centre of Transplantation Immunology, Foundation San Matteo, IRCCS	Homo sapiens	NCBITAXON	NCBITaxon:9606	peripheral blood mononuclear cell	BTO	BTO:0001025	male	PATO	PATO:0000384	48	year	UO	UO:0000036					Subject enlistment	Isolation of human PBMCs	RNA extraction	CTRL1	total RNA	EFO	EFO:0004964	control
subject recruited at Transfusional Service and Centre of Transplantation Immunology, Foundation San Matteo, IRCCS	Homo sapiens	NCBITAXON	NCBITaxon:9606	peripheral blood mononuclear cell	BTO	BTO:0001025	male	PATO	PATO:0000384	60	year	UO	UO:0000036					Subject enlistment	Isolation of human PBMCs	RNA extraction	CTRL2	total RNA	EFO	EFO:0004964	control
subject recruited at Transfusional Service and Centre of Transplantation Immunology, Foundation San Matteo, IRCCS	Homo sapiens	NCBITAXON	NCBITaxon:9606	peripheral blood mononuclear cell	BTO	BTO:0001025	male	PATO	PATO:0000384	68	year	UO	UO:0000036					Subject enlistment	Isolation of human PBMCs	RNA extraction	CTRL3	total RNA	EFO	EFO:0004964	control
subject recruited at Transfusional Service and Centre of Transplantation Immunology, Foundation San Matteo, IRCCS	Homo sapiens	NCBITAXON	NCBITaxon:9606	peripheral blood mononuclear cell	BTO	BTO:0001025	male	PATO	PATO:0000384	38	year	UO	UO:0000036					Subject enlistment	Isolation of human PBMCs	RNA extraction	CTRL4	total RNA	EFO	EFO:0004964	control
subject recruited at Transfusional Service and Centre of Transplantation Immunology, Foundation San Matteo, IRCCS	Homo sapiens	NCBITAXON	NCBITaxon:9606	peripheral blood mononuclear cell	BTO	BTO:0001025	female	PATO	PATO:0000383	36	year	UO	UO:0000036					Subject enlistment	Isolation of human PBMCs	RNA extraction	CTRL5	total RNA	EFO	EFO:0004964	control
subject recruited at Transfusional Service and Centre of Transplantation Immunology, Foundation San Matteo, IRCCS	Homo sapiens	NCBITAXON	NCBITaxon:9606	peripheral blood mononuclear cell	BTO	BTO:0001025	female	PATO	PATO:0000383	40	year	UO	UO:0000036					Subject enlistment	Isolation of human PBMCs	RNA extraction	CTRL6	total RNA	EFO	EFO:0004964	control
subject recruited at Transfusional Service and Centre of Transplantation Immunology, Foundation San Matteo, IRCCS	Homo sapiens	NCBITAXON	NCBITaxon:9606	peripheral blood mononuclear cell	BTO	BTO:0001025	female	PATO	PATO:0000383	40	year	UO	UO:0000036					Subject enlistment	Isolation of human PBMCs	RNA extraction	CTRL7	total RNA	EFO	EFO:0004964	control
patient clinically evaluated at IRCCS National Neurological Institute C Mondino, Pavia, Italy	Homo sapiens	NCBITAXON	NCBITaxon:9606	peripheral blood mononuclear cell	BTO	BTO:0001025	male	PATO	PATO:0000384	66	year	UO	UO:0000036	65	year	UO	UO:0000036	Subject enlistment	Isolation of human PBMCs	RNA extraction	ALS-s1	total RNA	EFO	EFO:0004964	spontanous ALS
patient clinically evaluated at IRCCS National Neurological Institute C Mondino, Pavia, Italy	Homo sapiens	NCBITAXON	NCBITaxon:9606	peripheral blood mononuclear cell	BTO	BTO:0001025	male	PATO	PATO:0000384	63	year	UO	UO:0000036	61	year	UO	UO:0000036	Subject enlistment	Isolation of human PBMCs	RNA extraction	ALS-s2	total RNA	EFO	EFO:0004964	spontanous ALS
patient clinically evaluated at IRCCS National Neurological Institute C Mondino, Pavia, Italy	Homo sapiens	NCBITAXON	NCBITaxon:9606	peripheral blood mononuclear cell	BTO	BTO:0001025	female	PATO	PATO:0000383	61	year	UO	UO:0000036	60	year	UO	UO:0000036	Subject enlistment	Isolation of human PBMCs	RNA extraction	ALS-s3	total RNA	EFO	EFO:0004964	spontanous ALS
patient clinically evaluated at IRCCS National Neurological Institute C Mondino, Pavia, Italy	Homo sapiens	NCBITAXON	NCBITaxon:9606	peripheral blood mononuclear cell	BTO	BTO:0001025	female	PATO	PATO:0000383	70	year	UO	UO:0000036	68	year	UO	UO:0000036	Subject enlistment	Isolation of human PBMCs	RNA extraction	ALS-s4	total RNA	EFO	EFO:0004964	spontanous ALS
patient clinically evaluated at IRCCS National Neurological Institute C Mondino, Pavia, Italy	Homo sapiens	NCBITAXON	NCBITaxon:9606	peripheral blood mononuclear cell	BTO	BTO:0001025	male	PATO	PATO:0000384	56	year	UO	UO:0000036	55	year	UO	UO:0000036	Subject enlistment	Isolation of human PBMCs	RNA extraction	ALS-s5	total RNA	EFO	EFO:0004964	spontanous ALS
patient clinically evaluated at IRCCS National Neurological Institute C Mondino, Pavia, Italy	Homo sapiens	NCBITAXON	NCBITaxon:9606	peripheral blood mononuclear cell	BTO	BTO:0001025	female	PATO	PATO:0000383	55	year	UO	UO:0000036	53	year	UO	UO:0000036	Subject enlistment	Isolation of human PBMCs	RNA extraction	ALS-s6	total RNA	EFO	EFO:0004964	spontanous ALS
patient clinically evaluated at IRCCS National Neurological Institute C Mondino, Pavia, Italy	Homo sapiens	NCBITAXON	NCBITaxon:9606	peripheral blood mononuclear cell	BTO	BTO:0001025	female	PATO	PATO:0000383	56	year	UO	UO:0000036	55	year	UO	UO:0000036	Subject enlistment	Isolation of human PBMCs	RNA extraction	ALS-s7	total RNA	EFO	EFO:0004964	spontanous ALS
patient clinically evaluated at IRCCS National Neurological Institute C Mondino, Pavia, Italy	Homo sapiens	NCBITAXON	NCBITaxon:9606	peripheral blood mononuclear cell	BTO	BTO:0001025	female	PATO	PATO:0000383	83	year	UO	UO:0000036	73	year	UO	UO:0000036	Subject enlistment	Isolation of human PBMCs	RNA extraction	ALS-s8	total RNA	EFO	EFO:0004964	spontanous ALS
patient clinically evaluated at IRCCS National Neurological Institute C Mondino, Pavia, Italy	Homo sapiens	NCBITAXON	NCBITaxon:9606	peripheral blood mononuclear cell	BTO	BTO:0001025	male	PATO	PATO:0000384	66	year	UO	UO:0000036	60	year	UO	UO:0000036	Subject enlistment	Isolation of human PBMCs	RNA extraction	ALS-s9	total RNA	EFO	EFO:0004964	spontanous ALS
patient clinically evaluated at IRCCS National Neurological Institute C Mondino, Pavia, Italy	Homo sapiens	NCBITAXON	NCBITaxon:9606	peripheral blood mononuclear cell	BTO	BTO:0001025	female	PATO	PATO:0000383	58	year	UO	UO:0000036	58	year	UO	UO:0000036	Subject enlistment	Isolation of human PBMCs	RNA extraction	ALS-s10	total RNA	EFO	EFO:0004964	spontanous ALS
patient clinically evaluated at IRCCS National Neurological Institute C Mondino, Pavia, Italy	Homo sapiens	NCBITAXON	NCBITaxon:9606	peripheral blood mononuclear cell	BTO	BTO:0001025	male	PATO	PATO:0000384	68	year	UO	UO:0000036	65	year	UO	UO:0000036	Subject enlistment	Isolation of human PBMCs	RNA extraction	ALS-s11	total RNA	EFO	EFO:0004964	spontanous ALS
patient clinically evaluated at IRCCS National Neurological Institute C Mondino, Pavia, Italy	Homo sapiens	NCBITAXON	NCBITaxon:9606	peripheral blood mononuclear cell	BTO	BTO:0001025	male	PATO	PATO:0000384	86	year	UO	UO:0000036	84	year	UO	UO:0000036	Subject enlistment	Isolation of human PBMCs	RNA extraction	ALS-s12	total RNA	EFO	EFO:0004964	spontanous ALS
patient clinically evaluated at IRCCS National Neurological Institute C Mondino, Pavia, Italy	Homo sapiens	NCBITAXON	NCBITaxon:9606	peripheral blood mononuclear cell	BTO	BTO:0001025	female	PATO	PATO:0000383	68	year	UO	UO:0000036	65	year	UO	UO:0000036	Subject enlistment	Isolation of human PBMCs	RNA extraction	ALS-s13	total RNA	EFO	EFO:0004964	spontanous ALS
patient clinically evaluated at IRCCS National Neurological Institute C Mondino, Pavia, Italy	Homo sapiens	NCBITAXON	NCBITaxon:9606	peripheral blood mononuclear cell	BTO	BTO:0001025	male	PATO	PATO:0000384	71	year	UO	UO:0000036	70	year	UO	UO:0000036	Subject enlistment	Isolation of human PBMCs	RNA extraction	ALS-s15	total RNA	EFO	EFO:0004964	spontanous ALS
patient clinically evaluated at IRCCS National Neurological Institute C Mondino, Pavia, Italy	Homo sapiens	NCBITAXON	NCBITaxon:9606	peripheral blood mononuclear cell	BTO	BTO:0001025	female	PATO	PATO:0000383	69	year	UO	UO:0000036	67	year	UO	UO:0000036	Subject enlistment	Isolation of human PBMCs	RNA extraction	ALS-s16	total RNA	EFO	EFO:0004964	spontanous ALS
patient clinically evaluated at IRCCS National Neurological Institute C Mondino, Pavia, Italy	Homo sapiens	NCBITAXON	NCBITaxon:9606	peripheral blood mononuclear cell	BTO	BTO:0001025	male	PATO	PATO:0000384	49	year	UO	UO:0000036	48	year	UO	UO:0000036	Subject enlistment	Isolation of human PBMCs	RNA extraction	FUS-m1	total RNA	EFO	EFO:0004964	mutated ALS	FUS R521C
patient clinically evaluated at IRCCS National Neurological Institute C Mondino, Pavia, Italy	Homo sapiens	NCBITAXON	NCBITaxon:9606	peripheral blood mononuclear cell	BTO	BTO:0001025	female	PATO	PATO:0000383	50	year	UO	UO:0000036	49	year	UO	UO:0000036	Subject enlistment	Isolation of human PBMCs	RNA extraction	FUS-m2	total RNA	EFO	EFO:0004964	mutated ALS	FUS P160R
patient clinically evaluated at IRCCS National Neurological Institute C Mondino, Pavia, Italy	Homo sapiens	NCBITAXON	NCBITaxon:9606	peripheral blood mononuclear cell	BTO	BTO:0001025	male	PATO	PATO:0000384	57	year	UO	UO:0000036	56	year	UO	UO:0000036	Subject enlistment	Isolation of human PBMCs	RNA extraction	FUS-m3	total RNA	EFO	EFO:0004964	mutated ALS	FUS G302A
patient clinically evaluated at IRCCS National Neurological Institute C Mondino, Pavia, Italy	Homo sapiens	NCBITAXON	NCBITaxon:9606	peripheral blood mononuclear cell	BTO	BTO:0001025	male	PATO	PATO:0000384	50	year	UO	UO:0000036	49	year	UO	UO:0000036	Subject enlistment	Isolation of human PBMCs	RNA extraction	SOD1-m1	total RNA	EFO	EFO:0004964	mutated ALS	SOD1 L106F
patient clinically evaluated at IRCCS National Neurological Institute C Mondino, Pavia, Italy	Homo sapiens	NCBITAXON	NCBITaxon:9606	peripheral blood mononuclear cell	BTO	BTO:0001025	female	PATO	PATO:0000383	74	year	UO	UO:0000036	73	year	UO	UO:0000036	Subject enlistment	Isolation of human PBMCs	RNA extraction	SOD1-m2	total RNA	EFO	EFO:0004964	mutated ALS	SOD1 G147S
patient clinically evaluated at IRCCS National Neurological Institute C Mondino, Pavia, Italy	Homo sapiens	NCBITAXON	NCBITaxon:9606	peripheral blood mononuclear cell	BTO	BTO:0001025	female	PATO	PATO:0000383	58	year	UO	UO:0000036	57	year	UO	UO:0000036	Subject enlistment	Isolation of human PBMCs	RNA extraction	SOD1-m3	total RNA	EFO	EFO:0004964	mutated ALS	SOD1 G93D
patient clinically evaluated at IRCCS National Neurological Institute C Mondino, Pavia, Italy	Homo sapiens	NCBITAXON	NCBITaxon:9606	peripheral blood mononuclear cell	BTO	BTO:0001025	female	PATO	PATO:0000383	52	year	UO	UO:0000036	50	year	UO	UO:0000036	Subject enlistment	Isolation of human PBMCs	RNA extraction	TARDBP-m1	total RNA	EFO	EFO:0004964	mutated ALS	TARDBP A382T
patient clinically evaluated at IRCCS National Neurological Institute C Mondino, Pavia, Italy	Homo sapiens	NCBITAXON	NCBITaxon:9606	peripheral blood mononuclear cell	BTO	BTO:0001025	male	PATO	PATO:0000384	68	year	UO	UO:0000036	66	year	UO	UO:0000036	Subject enlistment	Isolation of human PBMCs	RNA extraction	TARDBP-m2	total RNA	EFO	EFO:0004964	mutated ALS	TARDBP G357D
patient clinically evaluated at IRCCS National Neurological Institute C Mondino, Pavia, Italy	Homo sapiens	NCBITAXON	NCBITaxon:9606	peripheral blood mononuclear cell	BTO	BTO:0001025	male	PATO	PATO:0000384	51	year	UO	UO:0000036	50	year	UO	UO:0000036	Subject enlistment	Isolation of human PBMCs	RNA extraction	VCP-m1	total RNA	EFO	EFO:0004964	mutated ALS	VCP R191Q
