# Supplementary material for: RNA-Seq profiling in peripheral blood mononuclear cells of amyotrophic lateral sclerosis patients and controls
Source: Sci Data. 2019 Feb 5;6:190006. doi: 10.1038/sdata.2019.6 (PMC6362931; doi:10.1038/sdata.2019.6)
Supplement: Supplementary file 1 [file sdata20196-isa1.zip › a_assay_Zucca.txt]

Sample Name	Protocol REF	Parameter Value[instrument]	Parameter Value[manufacturer]	Parameter Value[library strategy]	Assay Name	Raw Data File	Comment[Data Repository]	Comment[Data Record Accession]	Comment[Data Record URI]	Protocol REF	Derived Data File	Comment[Data Repository]	Comment[Data Record Accession]	Comment[Data Record URI]	Protocol REF	Derived Data File
CTRL1	RNA-seq library preparation, sequencing and analysis	NextSeq 500 Sequencing	Illumina	ncRNA-Seq	SRR6246152	SRX3353326	NCBI Sequence Read Archive	SRP123453	http://identifiers.org/ncbi/insdc.sra:SRP123453	Quality validation and read mapping	GSE106443	Gene Expression Omnibus	GSE106443	http://identifiers.org/geo:GSE106443	Downstream analysis	Figure 3 of Data Descriptor manuscript
CTRL2	RNA-seq library preparation, sequencing and analysis	NextSeq 500 Sequencing	Illumina	ncRNA-Seq	SRR6246153	SRX3353327	NCBI Sequence Read Archive	SRP123453	http://identifiers.org/ncbi/insdc.sra:SRP123453	Quality validation and read mapping	GSE106443	Gene Expression Omnibus	GSE106443	http://identifiers.org/geo:GSE106443	Downstream analysis	Figure 3 of Data Descriptor manuscript
CTRL3	RNA-seq library preparation, sequencing and analysis	NextSeq 500 Sequencing	Illumina	ncRNA-Seq	SRR6246154	SRX3353328	NCBI Sequence Read Archive	SRP123453	http://identifiers.org/ncbi/insdc.sra:SRP123453	Quality validation and read mapping	GSE106443	Gene Expression Omnibus	GSE106443	http://identifiers.org/geo:GSE106443	Downstream analysis	Figure 3 of Data Descriptor manuscript
CTRL4	RNA-seq library preparation, sequencing and analysis	NextSeq 500 Sequencing	Illumina	RNA-Seq	SRR7251667	SRX4156393	NCBI Sequence Read Archive	SRP149638	http://identifiers.org/ncbi/insdc.sra:SRP149638	Quality validation and read mapping	GSE115259	Gene Expression Omnibus	GSE115259	http://identifiers.org/geo:GSE115259	Downstream analysis	Figure 3 of Data Descriptor manuscript
CTRL5	RNA-seq library preparation, sequencing and analysis	NextSeq 500 Sequencing	Illumina	RNA-Seq	SRR7251668	SRX4156394	NCBI Sequence Read Archive	SRP149638	http://identifiers.org/ncbi/insdc.sra:SRP149638	Quality validation and read mapping	GSE115259	Gene Expression Omnibus	GSE115259	http://identifiers.org/geo:GSE115259	Downstream analysis	Figure 3 of Data Descriptor manuscript
CTRL6	RNA-seq library preparation, sequencing and analysis	NextSeq 500 Sequencing	Illumina	RNA-Seq	SRR7251669	SRX4156395	NCBI Sequence Read Archive	SRP149638	http://identifiers.org/ncbi/insdc.sra:SRP149638	Quality validation and read mapping	GSE115259	Gene Expression Omnibus	GSE115259	http://identifiers.org/geo:GSE115259	Downstream analysis	Figure 3 of Data Descriptor manuscript
CTRL7	RNA-seq library preparation, sequencing and analysis	NextSeq 500 Sequencing	Illumina	RNA-Seq	SRR7251670	SRX4156396	NCBI Sequence Read Archive	SRP149638	http://identifiers.org/ncbi/insdc.sra:SRP149638	Quality validation and read mapping	GSE115259	Gene Expression Omnibus	GSE115259	http://identifiers.org/geo:GSE115259	Downstream analysis	Figure 3 of Data Descriptor manuscript
ALS-s1	RNA-seq library preparation, sequencing and analysis	NextSeq 500 Sequencing	Illumina	ncRNA-Seq	SRR6246135	SRX3353310	NCBI Sequence Read Archive	SRP123453	http://identifiers.org/ncbi/insdc.sra:SRP123453	Quality validation and read mapping	GSE106443	Gene Expression Omnibus	GSE106443	http://identifiers.org/geo:GSE106443	Downstream analysis	Figure 3 of Data Descriptor manuscript
ALS-s2	RNA-seq library preparation, sequencing and analysis	NextSeq 500 Sequencing	Illumina	ncRNA-Seq	SRR6246136	SRX3353311	NCBI Sequence Read Archive	SRP123453	http://identifiers.org/ncbi/insdc.sra:SRP123453	Quality validation and read mapping	GSE106443	Gene Expression Omnibus	GSE106443	http://identifiers.org/geo:GSE106443	Downstream analysis	Figure 3 of Data Descriptor manuscript
ALS-s3	RNA-seq library preparation, sequencing and analysis	NextSeq 500 Sequencing	Illumina	ncRNA-Seq	SRR6246137	SRX3353312	NCBI Sequence Read Archive	SRP123453	http://identifiers.org/ncbi/insdc.sra:SRP123453	Quality validation and read mapping	GSE106443	Gene Expression Omnibus	GSE106443	http://identifiers.org/geo:GSE106443	Downstream analysis	Figure 3 of Data Descriptor manuscript
ALS-s4	RNA-seq library preparation, sequencing and analysis	NextSeq 500 Sequencing	Illumina	ncRNA-Seq	SRR6246138	SRX3353313	NCBI Sequence Read Archive	SRP123453	http://identifiers.org/ncbi/insdc.sra:SRP123453	Quality validation and read mapping	GSE106443	Gene Expression Omnibus	GSE106443	http://identifiers.org/geo:GSE106443	Downstream analysis	Figure 3 of Data Descriptor manuscript
ALS-s5	RNA-seq library preparation, sequencing and analysis	NextSeq 500 Sequencing	Illumina	ncRNA-Seq	SRR6246139	SRX3353314	NCBI Sequence Read Archive	SRP123453	http://identifiers.org/ncbi/insdc.sra:SRP123453	Quality validation and read mapping	GSE106443	Gene Expression Omnibus	GSE106443	http://identifiers.org/geo:GSE106443	Downstream analysis	Figure 3 of Data Descriptor manuscript
ALS-s6	RNA-seq library preparation, sequencing and analysis	NextSeq 500 Sequencing	Illumina	ncRNA-Seq	SRR6246140	SRX3353315	NCBI Sequence Read Archive	SRP123453	http://identifiers.org/ncbi/insdc.sra:SRP123453	Quality validation and read mapping	GSE106443	Gene Expression Omnibus	GSE106443	http://identifiers.org/geo:GSE106443	Downstream analysis	Figure 3 of Data Descriptor manuscript
ALS-s7	RNA-seq library preparation, sequencing and analysis	NextSeq 500 Sequencing	Illumina	ncRNA-Seq	SRR6246141	SRX3353316	NCBI Sequence Read Archive	SRP123453	http://identifiers.org/ncbi/insdc.sra:SRP123453	Quality validation and read mapping	GSE106443	Gene Expression Omnibus	GSE106443	http://identifiers.org/geo:GSE106443	Downstream analysis	Figure 3 of Data Descriptor manuscript
ALS-s8	RNA-seq library preparation, sequencing and analysis	NextSeq 500 Sequencing	Illumina	ncRNA-Seq	SRR6246142	SRX3353317	NCBI Sequence Read Archive	SRP123453	http://identifiers.org/ncbi/insdc.sra:SRP123453	Quality validation and read mapping	GSE106443	Gene Expression Omnibus	GSE106443	http://identifiers.org/geo:GSE106443	Downstream analysis	Figure 3 of Data Descriptor manuscript
ALS-s9	RNA-seq library preparation, sequencing and analysis	NextSeq 500 Sequencing	Illumina	ncRNA-Seq	SRR6246143	SRX3353318	NCBI Sequence Read Archive	SRP123453	http://identifiers.org/ncbi/insdc.sra:SRP123453	Quality validation and read mapping	GSE106443	Gene Expression Omnibus	GSE106443	http://identifiers.org/geo:GSE106443	Downstream analysis	Figure 3 of Data Descriptor manuscript
ALS-s10	RNA-seq library preparation, sequencing and analysis	NextSeq 500 Sequencing	Illumina	ncRNA-Seq	SRR6246144	SRX3353319	NCBI Sequence Read Archive	SRP123453	http://identifiers.org/ncbi/insdc.sra:SRP123453	Quality validation and read mapping	GSE106443	Gene Expression Omnibus	GSE106443	http://identifiers.org/geo:GSE106443	Downstream analysis	Figure 3 of Data Descriptor manuscript
ALS-s11	RNA-seq library preparation, sequencing and analysis	NextSeq 500 Sequencing	Illumina	ncRNA-Seq	SRR6246145	SRX3353320	NCBI Sequence Read Archive	SRP123453	http://identifiers.org/ncbi/insdc.sra:SRP123453	Quality validation and read mapping	GSE106443	Gene Expression Omnibus	GSE106443	http://identifiers.org/geo:GSE106443	Downstream analysis	Figure 3 of Data Descriptor manuscript
ALS-s12	RNA-seq library preparation, sequencing and analysis	NextSeq 500 Sequencing	Illumina	RNA-Seq	SRR7251662	SRX4156388	NCBI Sequence Read Archive	SRP149638	http://identifiers.org/ncbi/insdc.sra:SRP149638	Quality validation and read mapping	GSE115259	Gene Expression Omnibus	GSE115259	http://identifiers.org/geo:GSE115259	Downstream analysis	Figure 3 of Data Descriptor manuscript
ALS-s13	RNA-seq library preparation, sequencing and analysis	NextSeq 500 Sequencing	Illumina	RNA-Seq	SRR7251663	SRX4156389	NCBI Sequence Read Archive	SRP149638	http://identifiers.org/ncbi/insdc.sra:SRP149638	Quality validation and read mapping	GSE115259	Gene Expression Omnibus	GSE115259	http://identifiers.org/geo:GSE115259	Downstream analysis	Figure 3 of Data Descriptor manuscript
ALS-s15	RNA-seq library preparation, sequencing and analysis	NextSeq 500 Sequencing	Illumina	RNA-Seq	SRR7251665	SRX4156391	NCBI Sequence Read Archive	SRP149638	http://identifiers.org/ncbi/insdc.sra:SRP149638	Quality validation and read mapping	GSE115259	Gene Expression Omnibus	GSE115259	http://identifiers.org/geo:GSE115259	Downstream analysis	Figure 3 of Data Descriptor manuscript
ALS-s16	RNA-seq library preparation, sequencing and analysis	NextSeq 500 Sequencing	Illumina	RNA-Seq	SRR7251666	SRX4156392	NCBI Sequence Read Archive	SRP149638	http://identifiers.org/ncbi/insdc.sra:SRP149638	Quality validation and read mapping	GSE115259	Gene Expression Omnibus	GSE115259	http://identifiers.org/geo:GSE115259	Downstream analysis	Figure 3 of Data Descriptor manuscript
FUS-m1	RNA-seq library preparation, sequencing and analysis	NextSeq 500 Sequencing	Illumina	ncRNA-Seq	SRR6246147	SRX3353322	NCBI Sequence Read Archive	SRP123453	http://identifiers.org/ncbi/insdc.sra:SRP123453	Quality validation and read mapping	GSE106443	Gene Expression Omnibus	GSE106443	http://identifiers.org/geo:GSE106443	Downstream analysis	Figure 3 of Data Descriptor manuscript
FUS-m2	RNA-seq library preparation, sequencing and analysis	NextSeq 500 Sequencing	Illumina	ncRNA-Seq	SRR6246146	SRX3353321	NCBI Sequence Read Archive	SRP123453	http://identifiers.org/ncbi/insdc.sra:SRP123453	Quality validation and read mapping	GSE106443	Gene Expression Omnibus	GSE106443	http://identifiers.org/geo:GSE106443	Downstream analysis	Figure 3 of Data Descriptor manuscript
FUS-m3	RNA-seq library preparation, sequencing and analysis	NextSeq 500 Sequencing	Illumina	RNA-Seq	SRR7251664	SRX4156390	NCBI Sequence Read Archive	SRP149638	http://identifiers.org/ncbi/insdc.sra:SRP149638	Quality validation and read mapping	GSE115259	Gene Expression Omnibus	GSE115259	http://identifiers.org/geo:GSE115259	Downstream analysis	Figure 3 of Data Descriptor manuscript
SOD1-m1	RNA-seq library preparation, sequencing and analysis	NextSeq 500 Sequencing	Illumina	ncRNA-Seq	SRR6246148	SRX3353323	NCBI Sequence Read Archive	SRP123453	http://identifiers.org/ncbi/insdc.sra:SRP123453	Quality validation and read mapping	GSE106443	Gene Expression Omnibus	GSE106443	http://identifiers.org/geo:GSE106443	Downstream analysis	Figure 3 of Data Descriptor manuscript
SOD1-m2	RNA-seq library preparation, sequencing and analysis	NextSeq 500 Sequencing	Illumina	ncRNA-Seq	SRR6246149	SRX3353309	NCBI Sequence Read Archive	SRP123453	http://identifiers.org/ncbi/insdc.sra:SRP123453	Quality validation and read mapping	GSE106443	Gene Expression Omnibus	GSE106443	http://identifiers.org/geo:GSE106443	Downstream analysis	Figure 3 of Data Descriptor manuscript
SOD1-m3	RNA-seq library preparation, sequencing and analysis	NextSeq 500 Sequencing	Illumina	RNA-Seq	SRR7251661	SRX4156387	NCBI Sequence Read Archive	SRP149638	http://identifiers.org/ncbi/insdc.sra:SRP149638	Quality validation and read mapping	GSE115259	Gene Expression Omnibus	GSE115259	http://identifiers.org/geo:GSE115259	Downstream analysis	Figure 3 of Data Descriptor manuscript
TARDBP-m1	RNA-seq library preparation, sequencing and analysis	NextSeq 500 Sequencing	Illumina	ncRNA-Seq	SRR6246151	SRX3353325	NCBI Sequence Read Archive	SRP123453	http://identifiers.org/ncbi/insdc.sra:SRP123453	Quality validation and read mapping	GSE106443	Gene Expression Omnibus	GSE106443	http://identifiers.org/geo:GSE106443	Downstream analysis	Figure 3 of Data Descriptor manuscript
TARDBP-m2	RNA-seq library preparation, sequencing and analysis	NextSeq 500 Sequencing	Illumina	ncRNA-Seq	SRR6246150	SRX3353324	NCBI Sequence Read Archive	SRP123453	http://identifiers.org/ncbi/insdc.sra:SRP123453	Quality validation and read mapping	GSE106443	Gene Expression Omnibus	GSE106443	http://identifiers.org/geo:GSE106443	Downstream analysis	Figure 3 of Data Descriptor manuscript
VCP-m1	RNA-seq library preparation, sequencing and analysis	NextSeq 500 Sequencing	Illumina	RNA-Seq	SRR7251660	SRX4156386	NCBI Sequence Read Archive	SRP149638	http://identifiers.org/ncbi/insdc.sra:SRP149638	Quality validation and read mapping	GSE115259	Gene Expression Omnibus	GSE115259	http://identifiers.org/geo:GSE115259	Downstream analysis	Figure 3 of Data Descriptor manuscript
